# Supplementary material for: Concentration of Antioxidant Compounds from Calendula officinalis through Sustainable Supercritical Technologies, and Computational Study of Their Permeability in Skin for Cosmetic Use
Source: Antioxidants (Basel). 2021 Dec 30;11(1):96. doi: 10.3390/antiox11010096 (PMC8773024; doi:10.3390/antiox11010096)
Supplement: Supplementary file 1 [file antioxidants-11-00096-s001.zip]

Archive with 1 entries (1 files):
- antioxidants-1500105-supplementary.pdf
